# Supplementary material for: Evaluating Vaccination Coverage and Willingness to Participate in Immunization Programs Among People Living in Prison: A Cross-Sectional Survey in Italy
Source: Vaccines (Basel). 2026 Jul 7;14(7):600. doi: 10.3390/vaccines14070600 (PMC13417343; doi:10.3390/vaccines14070600)
Supplement: Supplementary file 1 [file vaccines-14-00600-s001.zip]

Archive with 1 entries (1 files):
- vaccines-4377054-supplementary.pdf
